# Supplementary material for: Detection of Acquired Antibiotic Resistance Genes in Domestic Pig (Sus scrofa) and Common Carp (Cyprinus carpio) Intestinal Samples by Metagenomics Analyses in Hungary
Source: Antibiotics (Basel). 2022 Oct 20;11(10):1441. doi: 10.3390/antibiotics11101441 (PMC9598914; doi:10.3390/antibiotics11101441)
Supplement: Supplementary file 1 [file antibiotics-11-01441-s001.zip]

Archive with 1 entries (1 files):
- antibiotics-1975417-supplementary.pdf
